# Supplementary material for: Genetic variation near ROBO1 is associated with craniofacial microsomia and related phenotypes in the Finnish population
Source: Hum Mol Genet. 2026 Apr 7;35(6):ddag020. doi: 10.1093/hmg/ddag020 (PMC13064855; doi:10.1093/hmg/ddag020)
Supplement: ddag020_Supplemental_Files [file ddag020_supplemental_files.zip]

Archive with 2 entries (2 files):
- FinnGen_banner_Sep2025_ddag020.xlsx
- Supplementary_Table_2411-4_ddag020.xlsx
