# Supplementary material for: Genetic variation near ROBO1 is associated with craniofacial microsomia and related phenotypes in the Finnish population
Source: Hum Mol Genet. 2026 Apr 7;35(6):ddag020. doi: 10.1093/hmg/ddag020 (PMC13064855; doi:10.1093/hmg/ddag020)
Supplement: ddag020_Supplemental_Files [file ddag020_supplemental_files.zip › Supplementary_Table_2411-4_ddag020.xlsx]

## Sheet: Supplementary Table 1. 
variant	trait	region	cs	cs_specific_prob	cs_99	cs_specific_prob_99	chromosome	position	allele1	allele2	maf	beta	p	se	most_severe	gene_most_severe	rsids
3_78458385_T_A	craniof	chr3:77015371-80015371	1	0.0142350359104531	1	0.0142350359104531	chr3	78458385	T	A	0.10266	0.939017	4.98884e-08	0.172243	intergenic_variant	NA	rs4355242
3_78459959_G_T	craniof	chr3:77015371-80015371	1	0.0148309358019305	1	0.0148309358019305	chr3	78459959	G	T	0.102582	0.93985	4.78245e-08	0.172158	regulatory_region_variant	NA	rs78598611
3_78461442_C_A	craniof	chr3:77015371-80015371	1	0.01511921603105	1	0.01511921603105	chr3	78461442	C	A	0.102586	0.940163	4.68479e-08	0.1721	intergenic_variant	NA	rs11921317
3_78462965_G_A	craniof	chr3:77015371-80015371	1	0.015405058685786	1	0.015405058685786	chr3	78462965	G	A	0.102583	0.940562	4.59124e-08	0.172061	intergenic_variant	NA	rs11922620
3_78465706_A_G	craniof	chr3:77015371-80015371	1	0.0103367601376987	1	0.0103367601376987	chr3	78465706	A	G	0.104229	0.926335	7.04904e-08	0.171864	intergenic_variant	NA	rs6802812
3_78470772_A_G	craniof	chr3:77015371-80015371	1	0.0105217243070472	1	0.0105217243070472	chr3	78470772	A	G	0.104243	0.926392	6.91528e-08	0.171765	intergenic_variant	NA	rs62255758
3_78476305_CT_C	craniof	chr3:77015371-80015371	1	0.0157660481112963	1	0.0157660481112963	chr3	78476305	CT	C	0.102611	0.940795	4.47858e-08	0.171965	regulatory_region_variant	NA	rs199869126
3_78476309_A_G	craniof	chr3:77015371-80015371	1	0.0157660481112963	1	0.0157660481112963	chr3	78476309	A	G	0.102611	0.940795	4.47858e-08	0.171965	regulatory_region_variant	NA	rs62256665
3_78476958_A_G	craniof	chr3:77015371-80015371	1	0.0157421429825153	1	0.0157421429825153	chr3	78476958	A	G	0.102618	0.940772	4.48621e-08	0.17197	regulatory_region_variant	NA	rs62256666
3_78486561_C_G	craniof	chr3:77015371-80015371	1	0.0149819449356925	1	0.0149819449356925	chr3	78486561	C	G	0.102966	0.938816	4.73304e-08	0.171911	intergenic_variant	NA	rs62256673
3_78488893_G_A	craniof	chr3:77015371-80015371	1	0.0152254453267442	1	0.0152254453267442	chr3	78488893	G	A	0.102965	0.93919	4.65211e-08	0.171883	intergenic_variant	NA	rs140188638
3_78489964_A_G	craniof	chr3:77015371-80015371	1	0.0152313240932114	1	0.0152313240932114	chr3	78489964	A	G	0.102965	0.939208	4.65029e-08	0.171884	intergenic_variant	NA	rs62256675
3_78496853_G_A	craniof	chr3:77015371-80015371	1	0.0164833874706037	1	0.0164833874706037	chr3	78496853	G	A	0.102792	0.941785	4.28272e-08	0.171897	intergenic_variant	NA	rs62256683
3_78507651_C_T	craniof	chr3:77015371-80015371	1	0.0279266720434976	1	0.0279266720434976	chr3	78507651	C	T	0.10106	0.958606	2.41185e-08	0.171808	regulatory_region_variant	NA	rs62256685
3_78508672_C_T	craniof	chr3:77015371-80015371	1	0.0282817436446226	1	0.0282817436446226	chr3	78508672	C	T	0.101059	0.958859	2.37941e-08	0.171781	intergenic_variant	NA	rs62256687
3_78509302_A_AT	craniof	chr3:77015371-80015371	1	0.0282844402769662	1	0.0282844402769662	chr3	78509302	A	AT	0.101058	0.958845	2.37936e-08	0.171778	intergenic_variant	NA	rs147517732
3_78511070_G_A	craniof	chr3:77015371-80015371	1	0.0287964070163912	1	0.0287964070163912	chr3	78511070	G	A	0.101058	0.959172	2.33389e-08	0.171734	intergenic_variant	NA	rs75013560
3_78512495_C_G	craniof	chr3:77015371-80015371	1	0.0288002112573425	1	0.0288002112573425	chr3	78512495	C	G	0.101058	0.959165	2.33394e-08	0.171732	intergenic_variant	NA	rs76450010
3_78513641_TAA_T	craniof	chr3:77015371-80015371	1	0.0290343398595417	1	0.0290343398595417	chr3	78513641	TAA	T	0.101042	0.959627	2.3134e-08	0.171768	intergenic_variant	NA	rs201877564
3_78514497_T_C	craniof	chr3:77015371-80015371	1	0.0287993092012749	1	0.0287993092012749	chr3	78514497	T	C	0.101058	0.959164	2.33394e-08	0.171732	intergenic_variant	NA	rs6803078
3_78515371_T_C	craniof	chr3:77015371-80015371	1	0.0295477648950894	1	0.0295477648950894	chr3	78515371	T	C	0.101085	0.959803	2.27065e-08	0.1717	intergenic_variant	NA	rs62256696
3_78515550_G_T	craniof	chr3:77015371-80015371	1	0.0287993190723983	1	0.0287993190723983	chr3	78515550	G	T	0.101058	0.959164	2.33394e-08	0.171732	intergenic_variant	NA	rs41377648
3_78516496_G_T	craniof	chr3:77015371-80015371	1	0.028784324787494	1	0.028784324787494	chr3	78516496	G	T	0.101062	0.959154	2.33518e-08	0.171733	intergenic_variant	NA	rs1822713
3_78519114_A_C	craniof	chr3:77015371-80015371	1	0.0268215874168082	1	0.0268215874168082	chr3	78519114	A	C	0.101404	0.956917	2.51802e-08	0.171736	intergenic_variant	NA	rs1822714
3_78520809_G_A	craniof	chr3:77015371-80015371	1	0.0287993857931648	1	0.0287993857931648	chr3	78520809	G	A	0.101058	0.959164	2.33389e-08	0.171732	upstream_gene_variant	MRPS17P3	rs76795214
3_78524236_C_T	craniof	chr3:77015371-80015371	1	0.0288002919356751	1	0.0288002919356751	chr3	78524236	C	T	0.101058	0.959165	2.33389e-08	0.171732	upstream_gene_variant	MRPS17P3	rs62256700
3_78525633_G_A	craniof	chr3:77015371-80015371	1	0.0287988576487256	1	0.0287988576487256	chr3	78525633	G	A	0.101058	0.959169	2.33362e-08	0.171733	downstream_gene_variant	MRPS17P3	rs62256702
3_78527218_G_C	craniof	chr3:77015371-80015371	1	0.0287988598576373	1	0.0287988598576373	chr3	78527218	G	C	0.101058	0.959169	2.33367e-08	0.171733	downstream_gene_variant	MRPS17P3	rs6768009
3_78534035_G_A	craniof	chr3:77015371-80015371	1	0.0288229717020125	1	0.0288229717020125	chr3	78534035	G	A	0.101057	0.959218	2.33158e-08	0.171737	intergenic_variant	NA	rs62256706
3_78537380_T_C	craniof	chr3:77015371-80015371	1	0.0277031872528485	1	0.0277031872528485	chr3	78537380	T	C	0.10105	0.958823	2.43248e-08	0.171893	intergenic_variant	NA	rs62256707
3_78539439_T_A	craniof	chr3:77015371-80015371	1	0.0261174013781612	1	0.0261174013781612	chr3	78539439	T	A	0.101045	0.958061	2.5909e-08	0.172095	intergenic_variant	NA	rs74884936
3_78540493_T_C	craniof	chr3:77015371-80015371	1	0.0254284877864306	1	0.0254284877864306	chr3	78540493	T	C	0.101038	0.957753	2.666e-08	0.172194	intergenic_variant	NA	rs62254663
3_78544769_C_T	craniof	chr3:77015371-80015371	1	0.0200386935801458	1	0.0200386935801458	chr3	78544769	C	T	0.101514	0.952343	3.425e-08	0.172582	intergenic_variant	NA	rs76817271
3_78546526_T_C	craniof	chr3:77015371-80015371	1	0.019561365694769	1	0.019561365694769	chr3	78546526	T	C	0.101517	0.951951	3.51431e-08	0.172653	intergenic_variant	NA	rs1444479
3_78546990_A_T	craniof	chr3:77015371-80015371	1	0.0195871820971863	1	0.0195871820971863	chr3	78546990	A	T	0.101515	0.952027	3.50954e-08	0.172659	intergenic_variant	NA	rs1348550
3_78546992_A_T	craniof	chr3:77015371-80015371	1	0.0195871816436706	1	0.0195871816436706	chr3	78546992	A	T	0.101515	0.952027	3.50946e-08	0.172659	intergenic_variant	NA	rs1348549
3_78547611_C_T	craniof	chr3:77015371-80015371	1	0.0193787460331149	1	0.0193787460331149	chr3	78547611	C	T	0.101538	0.951788	3.54944e-08	0.172678	intergenic_variant	NA	rs10428100
3_78547958_A_G	craniof	chr3:77015371-80015371	1	0.0194701425295371	1	0.0194701425295371	chr3	78547958	A	G	0.101519	0.951948	3.53183e-08	0.17268	intergenic_variant	NA	rs728197
3_78547991_T_A	craniof	chr3:77015371-80015371	1	0.0194737919164505	1	0.0194737919164505	chr3	78547991	T	A	0.101519	0.951954	3.53151e-08	0.17268	intergenic_variant	NA	rs728198
3_78548288_C_T	craniof	chr3:77015371-80015371	1	0.0175242848410005	1	0.0175242848410005	chr3	78548288	C	T	0.101696	0.948936	3.95157e-08	0.172754	intergenic_variant	NA	rs4276151
3_78548605_C_T	craniof	chr3:77015371-80015371	1	0.017562197549667	1	0.017562197549667	chr3	78548605	C	T	0.101694	0.949056	3.94303e-08	0.172763	intergenic_variant	NA	rs62254666
3_78548883_G_A	craniof	chr3:77015371-80015371	1	0.0172710647367681	1	0.0172710647367681	chr3	78548883	G	A	0.101695	0.948696	4.01393e-08	0.172797	intergenic_variant	NA	rs62254668
3_78549630_A_C	craniof	chr3:77015371-80015371	1	0.0173147655190621	1	0.0173147655190621	chr3	78549630	A	C	0.10169	0.948828	4.00304e-08	0.172806	intergenic_variant	NA	rs6764902
3_78555332_T_A	craniof	chr3:77015371-80015371	1	0.0110391380766464	1	0.0110391380766464	chr3	78555332	T	A	0.101812	0.939811	6.48844e-08	0.173885	intergenic_variant	NA	rs76040352
3_78556303_T_G	craniof	chr3:77015371-80015371	1	0.00971519593569819	1	0.00971519593569819	chr3	78556303	T	G	0.101799	0.936886	7.44149e-08	0.174137	intergenic_variant	NA	rs62254671

## Sheet: Supplementary Table 2. 
Chr	Position	rsID	Ref	Alt	Nearest gene(s)	Most severe consequence	INFO	Genome enrichment (NFE)	MAF	MAF (cases)	MAF (controls)	Beta	P-value
3	78515371	rs62256696	T	C	ROBO1	intergenic	0.99778	1.30271	0.101085	0.274582	0.101056	0.959803	2.27065e-08
17	50932112	rs1280525466	C	A	SPAG9	downstream gene	0.941288	19.5276	0.000141308	0.0182927	0.000138332	4.92488	2.58702e-07
4	61606735	rs140478588	A	C	ADGRL3	intron	0.974899	2.29857	0.00699738	0.0633668	0.00698814	2.04266	3.38907e-07

## Sheet: Supplementary Table 3. 
Field Name	Score	Phred Score	Conserved
mamPhyloP	1.4420	13.9375	Likely conserved in mammalian (Likely under negative selection)
GerpN	4.3900	10.9479	Likely conserved (High homology of the locus across species)
mamPhCons	0.1260	8.2465
GerpS	3.5100	15.1580	Likely conserved
priPhyloP	0.5570	11.2412	Likely conserved in primate
SiPhy	3.0765	8.2891
priPhCons	0.0290	2.9662
FitCons	0.0808	6.8310
verPhyloP	1.4300	13.3013	Likely conserved in vertebrate (Likely under negative selection)
bStatistic	802	2.0884
verPhCons	0.2050	8.7489

## Sheet: Supplementary Table 4. 
Field Name	Score	Phred Score	Conserved
mamPhyloP	0.84	9.9933
GerpN	3.91	8.7294
mamPhCons	0.002	2.3362
GerpS	2.74	12.3663	Likely conserved
priPhyloP	0.457	6.1687
SiPhy	1.9978	7.1703
priPhCons	0.081	4.8713
FitCons	0.0618	1.6987
verPhyloP	0.908	9.982
bStatistic	803	2.0988
verPhCons	0.003	2.6079
